# Supplementary material for: Combined Analytical Approaches to Standardize and Characterize Biomaterials Formulations: Application to Chitosan-Gelatin Cross-Linked Hydrogels
Source: Biomolecules. 2021 May 1;11(5):683. doi: 10.3390/biom11050683 (PMC8147276; doi:10.3390/biom11050683)
Supplement: Supplementary file 1 [file biomolecules-11-00683-s001.zip]

Archive with 1 entries (1 files):
- biomolecules-1202004-supplementary.pdf
